# Supplementary material for: Bibliometric Insights and Recent Advances in the Science, Technology, and Sustainability of Açaí (Euterpe oleracea) from Amazonian Staple to Global Superfruit
Source: Foods. 2026 Jun 18;15(12):2203. doi: 10.3390/foods15122203 (PMC13298187; doi:10.3390/foods15122203)
Supplement: Supplementary file 1 [file foods-15-02203-s001.zip]

Archive with 1 entries (1 files):
- foods-4360880-supplementary.pdf
